# Supplementary material for: Emerin Phosphorylation during the Early Phase of the Oxidative Stress Response Influences Emerin–BAF Interaction and BAF Nuclear Localization
Source: Cells. 2020 Jun 6;9(6):1415. doi: 10.3390/cells9061415 (PMC7349582; doi:10.3390/cells9061415)
Supplement: Supplementary file 1 [file cells-09-01415-s001.zip]

Archive with 5 entries (5 files):
- Cenni figure S2 revised.tif
- Cenni Figure S3 revised.tif
- Cenni Figure S4 revised.tif
- Cenni figure S5 revised.tif
- Cenni figure S1 revised.tif
